# Supplementary material for: Current Trends in Cell-Free DNA Applications. Scoping Review of Clinical Trials
Source: Biology (Basel). 2021 Sep 13;10(9):906. doi: 10.3390/biology10090906 (PMC8468988; doi:10.3390/biology10090906)
Supplement: Supplementary file 1 [file biology-10-00906-s001.zip]

Archive with 2 entries (2 files):
- S1 - Clinical Trial analysis.xlsx
- S2 - PRISMA-ScR checklist.pdf
