# Supplementary material for: Current Trends in Cell-Free DNA Applications. Scoping Review of Clinical Trials
Source: Biology (Basel). 2021 Sep 13;10(9):906. doi: 10.3390/biology10090906 (PMC8468988; doi:10.3390/biology10090906)
Supplement: Supplementary file 1 [file biology-10-00906-s001.zip › S1 - Clinical Trial analysis.xlsx]

## Sheet: Tab. S1
Table S1 - Clinical Trial analysis
	Status	Number (ID)		Conditions	Title	Start date	Characteristics	Link
1	Recruiting	NCT04026230		Cancer	Impact of Atorvastatin on Prostate Cancer Progression During ADT	August 15, 2019	Interventional	https://ClinicalTrials.gov/show/NCT04026230
2	Recruiting	NCT04104633		Cancer	Feasibility Study of a Molecular Karyotype Using a Very High-throughput Sequencing Approach, the "Massive Parallel Sequencing" on Circulating Tumor DNA	June 14, 2018	Interventional	https://ClinicalTrials.gov/show/NCT04104633
3	Not yet recruiting	NCT04224779		Cancer	Liquid Biopsies and IMAging for Improved Cancer Care	January 2021	Interventional	https://ClinicalTrials.gov/show/NCT04224779
4	Recruiting	NCT04228042		Cancer	Infigratinib Before Surgery for the Treatment of Upper Tract Urothelial Cancer	July 28, 2020	Interventional	https://ClinicalTrials.gov/show/NCT04228042
5	Recruiting	NCT04258137		Cancer	Circulating DNA to Improve Outcome of Oncology PatiEnt. A Randomized Study	September 4, 2020	Interventional	https://ClinicalTrials.gov/show/NCT04258137
6	Recruiting	NCT04319354		Cancer	Evaluation of cfDNA as a Marker of Response in Rectal Cancer	November 18, 2019	Interventional	https://ClinicalTrials.gov/show/NCT04319354
7	Recruiting	NCT04401774		Cancer	Nivolumab Maintenance in Newly Diagnosed PCNSL With Persistent CSF Circulating Tumor DNA After Completion of First-Line Chemotherapy	May 22, 2020	Interventional	https://ClinicalTrials.gov/show/NCT04401774
8	Not yet recruiting	NCT04417803		Cancer	Interest of Individual Biomarkers From the Identification of Tumor Genotype by High-throughput Molecular Techniques	June 2020	Interventional	https://ClinicalTrials.gov/show/NCT04417803
9	Not yet recruiting	NCT04424654		Cancer	Biomarker Analysis of Castration-resistant Prostate Cancer Undergoing Bipolar Androgen Therapy	September 2020	Interventional	https://ClinicalTrials.gov/show/NCT04424654
10	Recruiting	NCT04456972		Cancer	Reliability and Interest of Circulating Tumor DNA in Endometrial Cancers.	June 19, 2020	Interventional	https://ClinicalTrials.gov/show/NCT04456972
11	Recruiting	NCT04468841		Cancer	Measuring Cell-Free DNA (cfDNA) Levels in People With Follicular Lymphoma	July 8, 2020	Interventional	https://ClinicalTrials.gov/show/NCT04468841
12	Recruiting	NCT04530890		Cancer	Interest of Circulating Tumor DNA in Digestive and Gynecologic/Breast Cancer	January 20, 2021	Interventional	https://ClinicalTrials.gov/show/NCT04530890
13	Not yet recruiting	NCT04644289		Cancer	WoO: Window of Opportunity Trial of Olaparib and Durvalumab in Histologically Proven EOC	July 2021	Interventional	https://ClinicalTrials.gov/show/NCT04644289
14	Recruiting	NCT04651738		Cancer	Cell-free DNA Methylation for Endometrial Cancer	December 18, 2020	Interventional	https://ClinicalTrials.gov/show/NCT04651738
15	Recruiting	NCT04651946		Cancer	Cell-free DNA Methylation for Epithelial Ovarian Cancer	November 26, 2020	Interventional	https://ClinicalTrials.gov/show/NCT04651946
16	Not yet recruiting	NCT04720339		Cancer	Molecular Monitoring of cfDNA by ddPCR in Non-small Cell Lung Cancer Treated by Immunotherapy.	February 1, 2021	Interventional	https://ClinicalTrials.gov/show/NCT04720339
17	Recruiting	NCT04720729		Cancer	Chemotherapy Monitoring by ctDNA in HER2- Metastatic Breast Cancer	March 23, 2021	Interventional	https://ClinicalTrials.gov/show/NCT04720729
18	Recruiting	NCT04720768		Cancer	Encorafenib, Binimetinib and Palbociclib in BRAF-mutant Metastatic Melanoma CELEBRATE	June 4, 2020	Interventional	https://ClinicalTrials.gov/show/NCT04720768
19	Recruiting	NCT04775862		Cancer	A Prospective Study Utilizing Circulating Cell Free DNA (cfDNA) Use in the Detection of RAS Mutations in Patients With Advanced Colorectal Cancer.	February 21, 2021	Interventional	https://ClinicalTrials.gov/show/NCT04775862
20	Not yet recruiting	NCT04776980		Cancer	Multimodality MRI and Liquid Biopsy in GBM	March 2021	Interventional	https://ClinicalTrials.gov/show/NCT04776980
21	Recruiting	NCT04782557		Cancer	EUS Guided HVA and PVA for Circulating Tumor DNA in Patients	January 1, 2021	Interventional	https://ClinicalTrials.gov/show/NCT04782557
22	Not yet recruiting	NCT04842006		Cancer	Systemic Neoadjuvant and Adjuvant Control by Precision Medicine in Rectal Cancer	September 1, 2021	Interventional	https://ClinicalTrials.gov/show/NCT04842006
23	Recruiting	NCT03873818		Cancer	Low Dose Ipilimumab With Pembrolizumab in Treating Patients With Melanoma That Has Spread to the Brain	February 21, 2019	Interventional	https://ClinicalTrials.gov/show/NCT03873818
24	Completed	NCT01334008		Cancer	Study of Circulating Tumoral DNA in Metastatic Choroidal Melanoma	2011-04-01	Interventional	https://ClinicalTrials.gov/show/NCT01334008
25	Completed	NCT01339442		Cancer	BKM120 and Fulvestrant for Treating Postmenopausal Patients With Estrogen Receptor-Positive Stage IV Breast Cancer	2011-11-01	Interventional	https://ClinicalTrials.gov/show/NCT01339442
26	Completed	NCT01350908		Cancer	Study of Circulating Tumoral DNA in Ovarian Cancer	2011-04-01	Interventional	https://ClinicalTrials.gov/show/NCT01350908
27	Active, not recruiting	NCT01411332		Cancer	Hypofractionated Image-Guided Radiotherapy For Prostate Cancer: The HEIGHT Trial	2011-10-01	Interventional	https://ClinicalTrials.gov/show/NCT01411332
28	Completed	NCT01462994		Cancer	Detection of CF-DNA in Patients With Gastrointestinal Stromal Tumors (GIST)	2011-11-01	Interventional	https://ClinicalTrials.gov/show/NCT01462994
29	Completed	NCT02060370		Cancer	Sunitinib Scheduling in Metastatic Renal Cell Carcinoma (mRCC)	August 2014	Interventional	https://ClinicalTrials.gov/show/NCT02060370
30	Completed	NCT02133222		Cancer	Circulating Cell-free DNA in Metastatic Melanoma Patient: Mutational Analyses in Consecutive Measurement Before and After Chemotherapy	May 2014	Interventional	https://ClinicalTrials.gov/show/NCT02133222
31	Unknown status	NCT02179528		Cancer	Study of Small Doses of Etoposide as Maintenance Treatment in Small Cell Lung Cancer(SCLC)	September 2014	Interventional	https://ClinicalTrials.gov/show/NCT02179528
32	Recruiting	NCT02194738		Cancer	Genetic Testing in Screening Patients With Stage IB-IIIA Non-small Cell Lung Cancer That Has Been or Will Be Removed by Surgery (The ALCHEMIST Screening Trial)	August 18, 2014	Interventional	https://trialsearch.who.int/
33	Completed	NCT02281214		Cancer	NGS Genome Analysis in Personalisation of Lung Cancer Treatment	October 24, 2014	Interventional	https://ClinicalTrials.gov/show/NCT02281214
34	Completed	NCT02301754		Cancer	INVAC-1 Anti-Cancer hTERT DNA Immunotherapy	November 2014	Interventional	https://ClinicalTrials.gov/show/NCT02301754
35	Completed	NCT02316028		Cancer	Phase I:Decitabine by Hepatic Arterial Infusion(HAI) in Unresectable Liver Metastases Colorectal Cancer (CRC)	March 2014	Interventional	https://ClinicalTrials.gov/show/NCT02316028
36	Completed	NCT02339805		Cancer	Assessment of the Minimal Residual Disease in DLBCL From Cell-free Circulating DNA by NGS	November 1, 2014	Interventional	https://ClinicalTrials.gov/show/NCT02339805
37	Terminated	NCT02441140		Cancer	Detection of Tumor Associated Cell-free DNA in Peritoneal Fluid Obtained by Culdocentesis	May 2015	Interventional	https://ClinicalTrials.gov/show/NCT02441140
38	Active, not recruiting	NCT02482389		Cancer	Study of Preoperative Boost Radiotherapy	September 8, 2015	Interventional	https://ClinicalTrials.gov/show/NCT02482389
39	Unknown status	NCT02556281		Cancer	Prognostic Value of Circulating Tumoral Free DNA Versus Circulating Tumoral Cells in Patients With Colorectal Cancer Stage II-III	October 15, 2012	Interventional	https://ClinicalTrials.gov/show/NCT02556281
40	Completed	NCT02559674		Cancer	QUILT-2.001: ALT-803 in Patients With Advanced Pancreatic Cancer in Conjunction With Gemcitabine and Nab-Paclitaxel	July 2016	Interventional	https://ClinicalTrials.gov/show/NCT02559674
41	Completed	NCT02583516		Cancer	Clinical Trial to Evaluate the Efficacy of Vemurafenib in Combination With Cobimetinib (Continuous and Intermittent) in BRAFV600-mutation Positive Patients With Unresectable Locally Advanced or Metastatic Melanoma	June 30, 2015	Interventional	https://ClinicalTrials.gov/show/NCT02583516
42	Completed	NCT02595645		Cancer	GENESIS: Genetic Biopsy for Prediction of Surveillance Intervals After Endoscopic Resection of Colonic Polyps	August 2015	Interventional	https://ClinicalTrials.gov/show/NCT02595645
43	Terminated	NCT02598427		Cancer	Intrathecal Pertuzumab and Trastuzumab in Patients With New Untreated Asymptomatic or Low Symptomatic Brain Metastasis in HER2 Positive Breast Cancer	May 1, 2017	Interventional	https://ClinicalTrials.gov/show/NCT02598427
44	Recruiting	NCT02598895		Cancer	Docetaxel and Carboplatin in Treating Patients With Metastatic, Castration Resistant Prostate Cancer Containing Inactivated Genes in the BRCA 1/2 Pathway	January 26, 2016	Interventional	https://ClinicalTrials.gov/show/NCT02598895
45	Recruiting	NCT02666612		Cancer	Measurement and Characterization of Circulating Endothelial Cells or Circulating Tumor Cells or Circulating DNA in Adult Patients With Metastatic Cancer	August 2008	Interventional	https://ClinicalTrials.gov/show/NCT02666612
46	Recruiting	NCT02688517		Cancer	Targeted Genomic Analysis of Blood and Tissue Samples From Patients With Cancer	February 2013	Interventional	https://ClinicalTrials.gov/show/NCT02688517
47	Withdrawn	NCT02705339		Cancer	Rociletinib Genomic Landscape in Non-small Cell Lung Cancer (NSCLC)	May 2016	Interventional	https://ClinicalTrials.gov/show/NCT02705339
48	Completed	NCT02751177		Cancer	Detection of KRAS, NRAS et BRAF Mutations in Plasma Circulating DNA From Patients With Metastatic Colorectal Cancer	March 25, 2016	Interventional	https://ClinicalTrials.gov/show/NCT02751177
49	Completed	NCT02768207		Cancer	A Study to Detect V-Raf Murine Sarcoma Viral Oncogene Homolog B1 (BRAF) V600 Mutation on Cell-Free Deoxyribonucleic Acid (cfDNA) From Plasma in Participants With Advanced Melanoma	May 23, 2016	Interventional	https://ClinicalTrials.gov/show/NCT02768207
50	Completed	NCT02784639		Cancer	Comparison of KRAS/BRAF Mutational Status With Conventional Techniques and Plasma Samples Analysis	October 2013	Interventional	https://ClinicalTrials.gov/show/NCT02784639
51	Active, not recruiting	NCT02813928		Cancer	Diagnostic and Prognosis Value of Circulating DNA for CRC Patients' Surveillance After Curative Treatment	July 2016	Interventional	https://ClinicalTrials.gov/show/NCT02813928
52	Unknown status	NCT02815137		Cancer	Detection and Prognostic Value of Recurrent XPO1 Mutations of Patients With Classical Hodgkin Lymphoma	June 1, 2016	Interventional	https://ClinicalTrials.gov/show/NCT02815137
53	Completed	NCT02837809		Cancer	Early Lung Cancer Detection in High Risk Individuals	September 2005	Interventional	https://ClinicalTrials.gov/show/NCT02837809
54	Unknown status	NCT02872779		Cancer	Correlation Between Circulating Tumour Markers Early Variations and Clinical Response in First Line Treatment of Metastatic Colorectal Cancer	August 2016	Interventional	https://ClinicalTrials.gov/show/NCT02872779
55	Recruiting	NCT03045289		Cancer	A Whole-food, Plant-Based Nutrition Intervention in Women With Metastatic Breast Cancer	July 5, 2018	Interventional	https://ClinicalTrials.gov/show/NCT03045289
56	Active, not recruiting	NCT03077243		Cancer	P53 Mutational Status and cf HPV DNA for the Management of HPV-associated OPSCC	December 2016	Interventional	https://ClinicalTrials.gov/show/NCT03077243
57	Recruiting	NCT03096938		Cancer	Cell-free DNA Methylation Markers for Cancer Screening	June 1, 2017	Interventional	https://ClinicalTrials.gov/show/NCT03096938
58	Terminated	NCT03144661		Cancer	An Open-Label Safety and Tolerability Study of INCB062079 in Subjects With Advanced Hepatocellular Carcinoma and Other Malignancies	May 25, 2017	Interventional	https://ClinicalTrials.gov/show/NCT03144661
59	Recruiting	NCT03176173		Cancer	Radical-Dose Image Guided Radiation Therapy in Treating Patients With Metastatic Non-small Cell Lung Cancer Undergoing Immunotherapy	June 28, 2017	Interventional	https://ClinicalTrials.gov/show/NCT03176173
60	Recruiting	NCT03311152		Cancer	Circulating Cell-free DNA-based Epigenetic Biomarker mSEPT9 for Hepatocellular Carcinoma Detection in Cirrhosis	February 12, 2018	Interventional	https://ClinicalTrials.gov/show/NCT03311152
61	Active, not recruiting	NCT03311750		Cancer	Anti-EGFR Therapy Rechallenge in Combination With Chemotherapy in Patients With Advanced Colorectal Cancer	March 26, 2018	Interventional	https://ClinicalTrials.gov/show/NCT03311750
62	Active, not recruiting	NCT03318263		Cancer	CIrCuLAting Dna ESr1 Gene Mutations Analysis	December 7, 2017	Interventional	https://ClinicalTrials.gov/show/NCT03318263
63	Unknown status	NCT03394118		Cancer	TAGRISSO (Osimertinib) in NSCLC Patients in Whom T790 Mutations Are Detected by Liquid Biopsy Using BALF, Plasma or Pleural Effusion	August 11, 2017	Interventional	https://ClinicalTrials.gov/show/NCT03394118
64	Recruiting	NCT03481101		Cancer	WHENII - Early Response Evaluation With FDG-PET/CT and Liquid Biopsy in Patients With NSCLC	February 28, 2018	Interventional	https://ClinicalTrials.gov/show/NCT03481101
65	Not yet recruiting	NCT03493230		Cancer	Detection of Plasmatic Cell-free BRAF and NRAS Mutations : a New Tool for Monitoring Patients With Metastatic Malignant Melanoma Treated With Targeted Therapies or Immunotherapy ( MALT )	April 2018	Interventional	https://ClinicalTrials.gov/show/NCT03493230
66	Recruiting	NCT03616782		Cancer	Ixazomib Maintenance in Patients With Newly Diagnosed Mantle Cell Lymphoma(MCL)	December 24, 2018	Interventional	https://ClinicalTrials.gov/show/NCT03616782
67	Unknown status	NCT03711422		Cancer	Afatinib on CNS Metastases and LMD in EGFR Mutation Positive NSCLC	October 2018	Interventional	https://ClinicalTrials.gov/show/NCT03711422
68	Recruiting	NCT03721120		Cancer	Evaluation of the Feasibility and Clinical Relevance of Liquid Biopsy in Patients With Suspicious Metastatic Lung Cancer	April 10, 2019	Interventional	https://ClinicalTrials.gov/show/NCT03721120
69	Recruiting	NCT03725436		Cancer	ALRN-6924 and Paclitaxel in Treating Patients With Advanced, Metastatic, or Unresectable Solid Tumors	January 24, 2019	Interventional	https://ClinicalTrials.gov/show/NCT03725436
70	Suspended	NCT03730363		Cancer	Pentamidine + Salvage Chemo for Relapsed/Refractory Classical Hodgkin Lymphoma	December 19, 2018	Interventional	https://ClinicalTrials.gov/show/NCT03730363
71	Recruiting	NCT03776591		Cancer	Open D3 Right Hemicolectomy Compared to Laparoscopic CME for Right Sided Colon Cancer	September 1, 2016	Interventional	https://ClinicalTrials.gov/show/NCT03776591
72	Recruiting	NCT03778229		Cancer	Osimertinib Plus Savolitinib in EGFRm+/MET+ NSCLC Following Prior Osimertinib	January 9, 2019	Interventional	https://ClinicalTrials.gov/show/NCT03778229
73	Recruiting	NCT03831932		Cancer	Telaglenastat Hydrochloride and Osimertinib in Treating Patients With EGFR-Mutated Stage IV Non-small Cell Lung Cancer	May 2, 2019	Interventional	https://ClinicalTrials.gov/show/NCT03831932
74	Active, not recruiting	NCT03832621		Cancer	NIVOLUMAB Plus IPILIMUMAB and TEMOZOLOMIDE in Microsatellite Stable, MGMT Silenced Metastatic Colorectal Cancer	March 25, 2019	Interventional	https://ClinicalTrials.gov/show/NCT03832621
75	Recruiting	NCT03844620		Cancer	Circulating Cell-Free Tumor DNA Testing in Guiding Treatment for Patients With Advanced or Metastatic Colorectal Cancer	January 29, 2019	Interventional	https://ClinicalTrials.gov/show/NCT03844620
76	Completed	NCT03881683		Cancer	Determination of the Feasibility of Tumoural Somatic Mutations Detection in Blood of Patients With Ovarian Cancer	February 21, 2020	Interventional	https://ClinicalTrials.gov/show/NCT03881683
77	Recruiting	NCT03892044		Cancer	Duvelisib and Nivolumab in Treating Patients With Richter Syndrome or Transformed Follicular Lymphoma	November 5, 2019	Interventional	https://ClinicalTrials.gov/show/NCT03892044
78	Recruiting	NCT03908788		Cancer	Detection of the Emergence of RAS (Rat Sarcoma Viral Oncogene Homolog) Mutations in Circulating DNA (Deoxyribonucleic Acid) in Patients With mCRC (Metastatic Colorectal Cancer) During Treatment With Anti-EGFR (Epidermal Growth Factor Receptor) Therapy	July 26, 2018	Interventional	https://ClinicalTrials.gov/show/NCT03908788
79	Not yet recruiting	NCT03935672		Cancer	PEARL PET-based Adaptive Radiotherapy Clinical Trial	July 1, 2019	Interventional	https://ClinicalTrials.gov/show/NCT03935672
80	Recruiting	NCT03942380		Cancer	Cell-free Tumor DNA in Head and Neck Cancer Patients	February 1, 2017	Interventional	https://ClinicalTrials.gov/show/NCT03942380
81	Active, not recruiting	NCT03946917		Cancer	JS001 Combined With Regorafenib in Patients With Advanced Colorectal Cancer	March 12, 2019	Interventional	https://ClinicalTrials.gov/show/NCT03946917
82	Recruiting	NCT03957564		Cancer	Liquid Biopsy in Monitoring the Neoadjuvant Chemotherapy and Operation in Gastric Cancer	May 28, 2019	Interventional	https://ClinicalTrials.gov/show/NCT03957564
83	Completed	NCT03981679		Cancer	Circulating-free DNA Assessment as a Tool to Predict Colorectal Cancer in Subjects With a Positive Fecal Immunoassay.	June 5, 2018	Interventional	https://ClinicalTrials.gov/show/NCT03981679
84	Recruiting	NCT03990285		Cancer	[18F]Fluciclovine in Post-treatment Glioblastoma ( Axumin )	June 12, 2019	Interventional	https://ClinicalTrials.gov/show/NCT03990285
85	Not Recruiting	JPRN-UMIN000014691		Cancer	Analysis of cell-free nucleic acids in the blood as biomarkers for diagnosis and therapy-evaluation of pancreatic, biliary and liver cancers.	2014-07-30	Observational	https://trialsearch.who.int/
86	Not Recruiting	JPRN-UMIN000019847		Cancer	Inspection of the usefulness of the Cell-free and concentrated Ascites Reinfusion Therapy (CART) by the cryopreservation ascites.	2015-11-18	Observational	https://trialsearch.who.int/
87	Not Recruiting	JPRN-UMIN000022077		Cancer	Observational study on detecting EGFR T790M mutation with multiple modalities in cell free DNA from advanced non small cell lung cancer patients (WJOG8815LPS)	2016-04-26	Observational	https://trialsearch.who.int/
88	Not Recruiting	JPRN-UMIN000034893		Cancer	Analysis of refractory ascites components of patients with ovarian cancer, fallopian tube cancer and peritoneal cancer, and examination of influence by Cell-free and Concentrated Ascites Reinfusion Therapy (CART)	2018-11-19	Observational	https://trialsearch.who.int/
89	Not Recruiting	JPRN-UMIN000041237		Cancer	A Prospective Observational Study on the Efficacy of detecting circulating tumor DNA by Means of a Next-Generation Sequencer Using Cell-Free DNA in lung cancer patients	2020-07-28	Observational	https://trialsearch.who.int/
90	Recruiting	DRKS00005168		Cancer	Prospective, Explorative Trial for the Detection of Circulating Cell-free Tumor DNA in the Plasma of Patients With Gastrointestinal Stromal Tumors (GIST)Harboring Activating Mutations of CKIT or PDGFRA Pre/Post Surgery or Pre/Under Treatment With a Tyrosine Kinase Inhibitor or Progressive Disease Irrespective of Current or Planned Treatment. An Open-label, Non-randomized, Multicenter Phase IIIb C…	2013-08-06	Observational	https://trialsearch.who.int/
91	Recruiting	ISRCTN13103571		Cancer	Understanding the genetic causes and clinical aspects of being born with a mutation in the TP53 gene in Sweden	2019-10-14	Observational	https://trialsearch.who.int/
92	Recruiting	JPRN-jRCTs051180140		Cancer	Research to identify factors that predict response to enzalutamide using biopsy tissues from castration-resistant prostate cancer.	2019-03-20	Observational	https://trialsearch.who.int/
93	Recruiting	JPRN-UMIN000012881		Cancer	Biomarker study using cell-free DNA from patients with advanced breast cancer	2014-01-17	Observational	https://trialsearch.who.int/
94	Recruiting	JPRN-UMIN000014209		Cancer	Biomarker study using cell free DNA in patients with gastric cancer	2014-06-09	Observational	https://trialsearch.who.int/
95	Recruiting	JPRN-UMIN000017581		Cancer	Quantitative followup study of the driver mutation fraction in cell-free DNA from non small cell lung cancer patient during TKI therapy	2015-05-15	Observational	https://trialsearch.who.int/
96	Recruiting	JPRN-UMIN000035642		Cancer	Biomarker study using cell-free DNA from lEGFR T790M-positive ung adenocarcinoma patients who receive osimertinib + ramucirumab after EGFR-TKI failure	2019-01-24	Observational	https://trialsearch.who.int/
97	Recruiting	JPRN-UMIN000036867		Cancer	Plasma HER2 amplification in cell-free DNA to detect resistance to chemotherapy with anti-HER2 antibodies in gastric cancer	2019-05-28	Observational	https://trialsearch.who.int/
98	Recruiting	JPRN-UMIN000043235		Cancer	An exploratoly study to evaluate biomarkers in cell free DNA of "Sequential therapy from afatinib to osimertinib for EGFR mutant non small cell lung cancer: a multicenter prospective observational study (Gio Tag Japan)".	2021-02-03	Observational	https://trialsearch.who.int/
99	Recruiting	KCT0005534		Cancer	Diagnostic method using cell free DNA to predict the prognosis of patients with colorectal cancer	2020-10-27	Observational	https://trialsearch.who.int/
100	Recruiting	NCT04081194		Cancer	Cell Free Circulating Nucleic Acids as New Tumor Diagnostics From Human Plasma Samples.	2019-09-05	Observational	https://trialsearch.who.int/
101	Recruiting	NCT04025970		Cancer	Molecular Analysis of Blood Samples in Standardized Cancer Care Referrals for SCAN and CUP	September 30, 2019	Observational	https://ClinicalTrials.gov/show/NCT04025970
102	Completed	NCT04027790		Cancer	Plasma-based Colorectal Cancer Screening Research & Development	May 3, 2019	Observational	https://ClinicalTrials.gov/show/NCT04027790
103	Recruiting	NCT04037150		Cancer	Circulating DNA in Surgically Treated NSCLC	July 1, 2019	Observational	https://ClinicalTrials.gov/show/NCT04037150
104	Recruiting	NCT04049604		Cancer	Natural History of Maternal Neoplasia	December 23, 2019	Observational	https://ClinicalTrials.gov/show/NCT04049604
105	Recruiting	NCT04050345		Cancer	Tracking Mutations in Cell Free Tumour DNA to Predict Relapse in Early Colorectal Cancer	December 5, 2016	Observational	https://ClinicalTrials.gov/show/NCT04050345
106	Recruiting	NCT04053725		Cancer	Prediction of the Efficacy of ctDNA in Immunotherapy for Advanced Gastric Cancer	February 1, 2019	Observational	https://ClinicalTrials.gov/show/NCT04053725
107	Recruiting	NCT04081428		Cancer	Using Breath, Cell Free DNA and Image Analysis to PRedIct Normal TissUe and Tumour Response During Prostate Cancer SBRT	October 11, 2018	Observational	https://ClinicalTrials.gov/show/NCT04081428
108	Recruiting	NCT04088422		Cancer	Cell Free DNA in Mature B-cell Lymphoma	June 1, 2019	Observational	https://ClinicalTrials.gov/show/NCT04088422
109	Not yet recruiting	NCT04111029		Cancer	Liquid Biopsy in Hepatocellular Carcinoma	October 2019	Observational	https://ClinicalTrials.gov/show/NCT04111029
110	Recruiting	NCT04112238		Cancer	ctDNA and Metabolites in CSF as Early Biomarkers of Secondary CNS Involvement in Diffuse Large B-cell Lymphoma	August 29, 2019	Observational	https://ClinicalTrials.gov/show/NCT04112238
111	Recruiting	NCT04122092		Cancer	Evaluation of Ultrasensitive Chromosomal Aneuploidy Detection for Detecting Minimal Residual Disease in Multiple Myeloma	October 20, 2019	Observational	https://ClinicalTrials.gov/show/NCT04122092
112	Recruiting	NCT04157322		Cancer	Plasma 5hmC Signatures as a Marker of Colorectal / Appendiceal Peritoneal Metastasis	August 26, 2019	Observational	https://ClinicalTrials.gov/show/NCT04157322
113	Recruiting	NCT04166149		Cancer	Eliminating the Need for Pancreas Biopsy Using Peripheral Blood Cell-free DNA	September 1, 2019	Observational	https://ClinicalTrials.gov/show/NCT04166149
114	Recruiting	NCT04203095		Cancer	Chromosomal Instability as a Surrogate Biomarker of Drug Resistance in Immunotherapy for Lung Cancer Patients	November 10, 2019	Observational	https://ClinicalTrials.gov/show/NCT04203095
115	Recruiting	NCT04261972		Cancer	Cell-free DNA in Hereditary And High-Risk Malignancies	July 1, 2018	Observational	https://ClinicalTrials.gov/show/NCT04261972
116	Active, not recruiting	NCT04276337		Cancer	Genetic Characteristics of HER2 Positive Breast Cancer With Neoadjuvant TCHP Chemotherapy	March 1, 2018	Observational	https://ClinicalTrials.gov/show/NCT04276337
117	Recruiting	NCT04315753		Cancer	Circulating and Imaging Biomarkers to Improve Lung Cancer Management and Early Detection	January 1, 2018	Observational	https://ClinicalTrials.gov/show/NCT04315753
118	Not yet recruiting	NCT04383353		Cancer	Pan-canceR Early DetectIon projeCT	July 21, 2020	Observational	https://ClinicalTrials.gov/show/NCT04383353
119	Recruiting	NCT04510766		Cancer	Tumor Molecular Profiling in Early Phase Clinical Trials	October 1, 2020	Observational	https://ClinicalTrials.gov/show/NCT04510766
120	Recruiting	NCT04526587		Cancer	Biomarkers and Clinical Features of Metastatic Breast Cancer in Patients Treated With CDK4/6 Inhibitors	July 3, 2020	Observational	https://ClinicalTrials.gov/show/NCT04526587
121	Completed	NCT04546282		Cancer	Resistance to Oral Therapy in Lung Cancer	July 1, 2017	Observational	https://ClinicalTrials.gov/show/NCT04546282
122	Recruiting	NCT04580667		Cancer	Prospective Observational Exploratory Clinical Study to Determine the Assay Cut-Off for the RadTox Test in Prostate Cancer Patients to Predict Gastrointestinal Radiation Toxicity Using Circulating Cell Free DNA Directly From Plasma	October 1, 2020	Observational	https://ClinicalTrials.gov/show/NCT04580667
123	Not yet recruiting	NCT04624373		Cancer	Genotyping of Ebus-tbna Supernant Cell-free Dna in Nsclc	December 31, 2022	Observational	https://ClinicalTrials.gov/show/NCT04624373
124	Not yet recruiting	NCT04677205		Cancer	Molecular Signature From Tumor to Lymph Nodes	January 2021	Observational	https://ClinicalTrials.gov/show/NCT04677205
125	Recruiting	NCT04703153		Cancer	LIQUIK: LIQUId Biopsy for Detection of Actionable Genomic BiomarKers in Patients With Advanced Non-small Cell Lung Cancer (NSCLC)	April 5, 2021	Observational	https://ClinicalTrials.gov/show/NCT04703153
126	Recruiting	NCT04703244		Cancer	Development of Patient Derived Xenografts (PDX) in Patients With Breast Cancer	January 13, 2021	Observational	https://ClinicalTrials.gov/show/NCT04703244
127	Not yet recruiting	NCT04704960		Cancer	CirculAting Tumor DNA in Patients DIagnosed With Lung Metastasis From Colorectal Cancer: candiDate Selection for Local AblaTive thErapy	February 2021	Observational	https://ClinicalTrials.gov/show/NCT04704960
128	Recruiting	NCT04726800		Cancer	Circulating Tumour DNA (ctDNA) as a Prognostic and Predictive Marker in Colorectal Cancer - a Pilot Study	October 1, 2020	Observational	https://ClinicalTrials.gov/show/NCT04726800
129	Not yet recruiting	NCT04763148		Cancer	Tumor Heterogeneity in Diffuse Large B-cell Lymphoma in Relation to CNS Involvement and Cell-free DNA	February 15, 2021	Observational	https://ClinicalTrials.gov/show/NCT04763148
130	Recruiting	NCT04793061		Cancer	Circulating Tumor DNA as Marker for Response to Antineoplastic Treatment of Metastatic Cancer (FLUIDO)	April 1, 2021	Observational	https://ClinicalTrials.gov/show/NCT04793061
131	Recruiting	NCT04814407		Cancer	Developing Novel Circulating Epigenetic Biomarkers for Early Detection of Lung Cancer	March 1, 2021	Observational	https://ClinicalTrials.gov/show/NCT04814407
132	Recruiting	NCT04817046		Cancer	Assessment of Early-detection Based on Liquid Biopsy in Lung Cancer (ASCEND-LUNG)	February 19, 2021	Observational	https://ClinicalTrials.gov/show/NCT04817046
133	Recruiting	NCT04817306		Cancer	Pan-canceR Early DetectIon projeCT (PREDICT)	March 29, 2021	Observational	https://ClinicalTrials.gov/show/NCT04817306
134	Not yet recruiting	NCT04820868		Cancer	The Unintrusive Detection of EaRly-stage Cancers	April 21, 2021	Observational	https://ClinicalTrials.gov/show/NCT04820868
135	Recruiting	NCT04822792		Cancer	Pan-canceR Early-Stage deteCtion by lIquid Biopsy tEchNique projecT	March 23, 2021	Observational	https://ClinicalTrials.gov/show/NCT04822792
136	Recruiting	NCT04835675		Cancer	AssesSment of Early-deteCtion basEd oN liquiD Biopsy in Hepatobiliary Cancer Malignancies	March 12, 2021	Observational	https://ClinicalTrials.gov/show/NCT04835675
137	Active, not recruiting	NCT04842916		Cancer	InteGRAtive Analysis of tuMor, Microenvironment, immunitY and Patient Expectation for Personalized Response Prediction in Gastric Cancer	September 22, 2020	Observational	https://ClinicalTrials.gov/show/NCT04842916
138	Completed	NCT03483922		Cancer	HCC Screening Using DNA Methylation Changes in ctDNA	August 20, 2018	Observational	https://ClinicalTrials.gov/show/NCT03483922
139	Unknown status	NCT00265174		Cancer	Serum DNA Analysis: Potential Application for Diagnosis and Prognosis in Brain Cancer.	2006-01-01	Observational	https://ClinicalTrials.gov/show/NCT00265174
140	Unknown status	NCT00318604		Cancer	Plasma Circulating Deoxyribonucelic Acid (DNA) as a Response Marker		Observational	https://ClinicalTrials.gov/show/NCT00318604
141	Completed	NCT00898391		Cancer	Study of DNA in Blood Samples From Patients With Neuroblastoma	2007-07-01	Observational	https://ClinicalTrials.gov/show/NCT00898391
142	Terminated	NCT01099020		Cancer	Temporal Pattern of Circulating DNA for Patients Receiving Irradiation	2010-04-01	Observational	https://ClinicalTrials.gov/show/NCT01099020
143	Unknown status	NCT01218152		Cancer	Microarray CGH Analysis of Circulating Tumoral Plasma DNA in NF1 Patients With MPNSTs	2010-10-01	Observational	https://ClinicalTrials.gov/show/NCT01218152
144	Unknown status	NCT01450501		Cancer	Chronic Q-fever in Patients With an Abdominal Aortic Disease (QAAD-study)	2011-03-01	Observational	https://ClinicalTrials.gov/show/NCT01450501
145	Completed	NCT01511653		Cancer	Validation of Colon Biomarkers for the Early Detection of Colorectal Adenocarcinoma	2011-10-01	Observational	https://ClinicalTrials.gov/show/NCT01511653
146	Completed	NCT01734915		Cancer	Detecting EGFR T790M Mutations From Circulating Tumor Cells	2012-11-01	Observational	https://ClinicalTrials.gov/show/NCT01734915
147	Recruiting	NCT01772771		Cancer	Molecular Testing for the MD Anderson Cancer Center Personalized Cancer Therapy Program	March 1, 2012	Observational	https://ClinicalTrials.gov/show/NCT01772771
148	Unknown status	NCT01774266		Cancer	Detection of Methylated Reprimo in Plasma for Asymptomatic Gastric Cancer	September 2012	Observational	https://ClinicalTrials.gov/show/NCT01774266
149	Unknown status	NCT01930474		Cancer	Analysis of Plasma Tumor DNA in Lung Cancer Patients	July 2013	Observational	https://ClinicalTrials.gov/show/NCT01930474
150	Unknown status	NCT02036216		Cancer	Circulating Cell-free DNA as a Predictive Biomarker for Hepatocelluar Carcinoma.	January 2014	Observational	https://ClinicalTrials.gov/show/NCT02036216
151	Completed	NCT02067754		Cancer	Circulating Free DNA Analysis in Gastrointestinal Cancer, Genitourinary Cancer, Rare Cancer	September 11, 2013	Observational	https://ClinicalTrials.gov/show/NCT02067754
152	Recruiting	NCT02140463		Cancer	Next Generation pErsonalized tX(Therapy) With Plasma DNA Trial-2 in Refractory Solid Tumors (The NEXT-2 Trial)	February 2014	Observational	https://ClinicalTrials.gov/show/NCT02140463
153	Recruiting	NCT02245100		Cancer	Circulating Tumor DNA in Predicting Outcomes in Patients With Stage IV Head and Neck Cancer or Stage III-IV Non-small Cell Lung Cancer	July 22, 2014	Observational	https://ClinicalTrials.gov/show/NCT02245100
154	Completed	NCT02251314		Cancer	Use of Exome Sequence Analysis and Circulating Tumour in Assessing Tumour Heterogeneity in BRAF Mutant Melanoma	September 2014	Observational	https://ClinicalTrials.gov/show/NCT02251314
155	Unknown status	NCT02443948		Cancer	Circulating Cell-free Tumor DNA in the Plasma of Patients With Gastrointestinal Stromal Tumors (GIST)	June 2014	Observational	https://ClinicalTrials.gov/show/NCT02443948
156	Recruiting	NCT02511288		Cancer	LIquid BIopsies in Patients Presenting Non-small Cell Lung Cancer	July 2015	Observational	https://ClinicalTrials.gov/show/NCT02511288
157	Unknown status	NCT02579278		Cancer	Circulating Tumour DNA (ctDNA) Rectal Cancer and the Relationship to Extramural Venous Invasion	November 2015	Observational	https://ClinicalTrials.gov/show/NCT02579278
158	Recruiting	NCT02586389		Cancer	Specimen Collection From Patients With Non-Hematologic Cancer for Use in Development of a Liquid Biopsy Assay	October 2015	Observational	https://ClinicalTrials.gov/show/NCT02586389
159	Unknown status	NCT02607605		Cancer	A Prospective, Observational Trial on the Diagnostic and Prognostic of LM	August 2015	Observational	https://ClinicalTrials.gov/show/NCT02607605
160	Unknown status	NCT02610218		Cancer	Liquid Biopsy in Monitoring the Therapeutic Efficacy of Targeted Therapy in Advanced/Metastatic Gastric Cancer	April 2016	Observational	https://ClinicalTrials.gov/show/NCT02610218
161	Completed	NCT02612350		Cancer	Utility of Plasma Circulating Tumor DNA (ctDNA) in Asymptomatic Subjects for the Detection of Neoplastic Disease	November 2015	Observational	https://ClinicalTrials.gov/show/NCT02612350
162	Completed	NCT02620527		Cancer	Concordance Between ctDNA Assay and FoundationOne	November 2014	Observational	https://ClinicalTrials.gov/show/NCT02620527
163	Completed	NCT02626039		Cancer	Characterization & Comparison of Drugable Mutations in Primary and Metastatic Tumors, CTCs and cfDNA in MBCpatients	November 2013	Observational	https://ClinicalTrials.gov/show/NCT02626039
164	Recruiting	NCT02673970		Cancer	Biomarkers for the Activity of Immune Checkpoint Inhibitor Therapy in Patients With Advanced Melanoma	October 2014	Observational	https://ClinicalTrials.gov/show/NCT02673970
165	Unknown status	NCT02680431		Cancer	Analysis of Plasma for Diagnosis and Follow-up of Neurofibromatosis Type 1	January 2016	Observational	https://ClinicalTrials.gov/show/NCT02680431
166	Unknown status	NCT02738593		Cancer	Detection Cell Free DNA in Lung Cancer Patients	April 2016	Observational	https://ClinicalTrials.gov/show/NCT02738593
167	Terminated	NCT02771769		Cancer	Analysis of Cell-free DNA (cfDNA) in Men With Elevated PSA Levels	January 2016	Observational	https://ClinicalTrials.gov/show/NCT02771769
168	Active, not recruiting	NCT02788084		Cancer	Development of a Tissue-Based & Cell Free DNA Next-Generation Sequencing Workflow	October 2016	Observational	https://ClinicalTrials.gov/show/NCT02788084
169	Active, not recruiting	NCT02792478		Cancer	Determination of RAS Mutation Status in Liquid Biopsies in Subjects With RAS Wild-type.PERSEIDA Study	May 6, 2016	Observational	https://ClinicalTrials.gov/show/NCT02792478
170	Terminated	NCT02853097		Cancer	Cell-Free DNA and RNA in Blood fromMetastatic Prostate Cancer Patients	June 14, 2016	Observational	https://ClinicalTrials.gov/show/NCT02853097
171	Unknown status	NCT02883517		Cancer	Cell-free Circulating DNA in Primary Cutaneous Lymphomas	November 2016	Observational	https://ClinicalTrials.gov/show/NCT02883517
172	Unknown status	NCT02887612		Cancer	ctDNA for Prediction of Relapse in Gastric Cancer	September 2016	Observational	https://ClinicalTrials.gov/show/NCT02887612
173	Unknown status	NCT02928120		Cancer	Diagnostic Potential of Hypermethylated DNA in Colorectal Cancer	February 2015	Observational	https://ClinicalTrials.gov/show/NCT02928120
174	Unknown status	NCT02934984		Cancer	Circulating Cell-free Tumor DNA(ctDNA) in Pancreatic Cancer	July 2016	Observational	https://ClinicalTrials.gov/show/NCT02934984
175	Completed	NCT02941029		Cancer	RADTOX: Measuring Radiation Toxicity Using Circulating DNA	October 2016	Observational	https://ClinicalTrials.gov/show/NCT02941029
176	Unknown status	NCT02973204		Cancer	Circulating Tumor Cells and Tumor DNA in HCC and NET	November 2016	Observational	https://ClinicalTrials.gov/show/NCT02973204
177	Unknown status	NCT03020342		Cancer	HBV-host cfDNA as Minimal Residual Tumor Marker for HBV-related HCC	May 2016	Observational	https://ClinicalTrials.gov/show/NCT03020342
178	Unknown status	NCT03029065		Cancer	Detection of CSF Next Generation Sequencing in the Application of Brain Metastases From Lung Adenocarcinoma or Meningeal Metastasis	January 2017	Observational	https://ClinicalTrials.gov/show/NCT03029065
179	Unknown status	NCT03079947		Cancer	Effectiveness of Circulating DNA for Predicting the Relapse and Overall Survival in NHL Patients	January 2017	Observational	https://ClinicalTrials.gov/show/NCT03079947
180	Enrolling by invitation	NCT03108885		Cancer	Measuring Cell Free DNA During the Course of Treatment for Esophageal Cancer as a Marker of Response and Recurrence	October 1, 2017	Observational	https://ClinicalTrials.gov/show/NCT03108885
181	Withdrawn	NCT03138395		Cancer	iCare3: Monitoring Circulating Cancer DNA After Chemotherapy in MDS and AML	September 15, 2017	Observational	https://ClinicalTrials.gov/show/NCT03138395
182	Completed	NCT03162198		Cancer	Frequency of Circulating Tumor Cells (CTCs) and Amount of Cell-free DNA (cfDNA) in Cirrhotic Patients With Hepatocellular Carcinoma (HCC)	May 15, 2017	Observational	https://ClinicalTrials.gov/show/NCT03162198
183	Recruiting	NCT03218423		Cancer	Longitudinal Performance of Epi proColon	August 18, 2017	Observational	https://ClinicalTrials.gov/show/NCT03218423
184	Completed	NCT03228810		Cancer	Genetic Biomarker Discovery for Metastatic Prostate Cancer	May 2, 2017	Observational	https://ClinicalTrials.gov/show/NCT03228810
185	Completed	NCT03248089		Cancer	Spanish Lung Liquid vs. Invasive Biopsy Program (SLLIP)	July 2016	Observational	https://ClinicalTrials.gov/show/NCT03248089
186	Recruiting	NCT03280394		Cancer	Liquid Biopsy in Mature B-cell Tumors	September 1, 2017	Observational	https://ClinicalTrials.gov/show/NCT03280394
187	Completed	NCT03284684		Cancer	Kinetics of Perioperative Circulating DNA in Cancer Surgery	January 22, 2018	Observational	https://ClinicalTrials.gov/show/NCT03284684
188	Active, not recruiting	NCT03381326		Cancer	CTC, Free DNA, Stem Cells and EMT-related Antigens as Biomarkers of Activity of Cabazitaxel in CRPC.	December 15, 2014	Observational	https://ClinicalTrials.gov/show/NCT03381326
189	Recruiting	NCT03401957		Cancer	The Emergence of RAS Mutations in Metastatic Colorectal Cancer Patients Receiving Cetuximab Treatment	January 2018	Observational	https://ClinicalTrials.gov/show/NCT03401957
190	Recruiting	NCT03453892		Cancer	Investigation of the Timely-coordinated Therapy of Patients With Metastatic Cancer by Radiotherapy Together With Immune Checkpoint Inhibition	April 1, 2017	Observational	https://ClinicalTrials.gov/show/NCT03453892
191	Unknown status	NCT03474016		Cancer	Cell Free DNA and Its Integrity Using ALU Sequences as a Biomarker for Diagnosis of Breast Cancer	July 2018	Observational	https://ClinicalTrials.gov/show/NCT03474016
192	Recruiting	NCT03474341		Cancer	Preoperative Image-guided Identification of Response to Neoadjuvant Chemoradiotherapy in Esophageal Cancer	April 9, 2018	Observational	https://ClinicalTrials.gov/show/NCT03474341
193	Completed	NCT03479099		Cancer	Liquid Biopsy in Lung Cancer	March 12, 2018	Observational	https://ClinicalTrials.gov/show/NCT03479099
194	Unknown status	NCT03493763		Cancer	Study on Recurrence Monitoring of Hepatocellular Carcinoma With 5-Hydroxymethylcytosine Test	March 1, 2018	Observational	https://ClinicalTrials.gov/show/NCT03493763
195	Unknown status	NCT03511859		Cancer	Detecting Circulating Tumor Cells (CTCs) and Cell Free DNA (cfDNA) in Peripheral Blood of Breast Cancer (BC) Patients to Develop the Clinical Application for Early Detection and Diagnostics	November 16, 2017	Observational	https://ClinicalTrials.gov/show/NCT03511859
196	Unknown status	NCT03546452		Cancer	A Prospective Study to Evaluate the Consistency of Next-Generation Sequencing(NGS)-Panels by Using Malignant Hydrothorax Form NSCLC	May 18, 2018	Observational	https://ClinicalTrials.gov/show/NCT03546452
197	Completed	NCT03546569		Cancer	Tumor Cells, Tumor DNA and Immunological Response in Colonic Stent Placement	May 1, 2018	Observational	https://ClinicalTrials.gov/show/NCT03546569
198	Terminated	NCT03553550		Cancer	Role of Circulating Tumor DNA (ctDNA) From LIquid Biopsy in Early Stage NSCLC Resected Lung Tumor Investigation	June 1, 2018	Observational	https://ClinicalTrials.gov/show/NCT03553550
199	Completed	NCT03562819		Cancer	Study to Evaluate Concordance of Detecting EGFR (Epidermal Growth Factor Receptor) Mutation by Circulating Tumour Free DNA Versus Tissues Biopsy in NSCLC (Non-small Cell Lung Cancer).	August 16, 2018	Observational	https://ClinicalTrials.gov/show/NCT03562819
200	Active, not recruiting	NCT03576937		Cancer	Achieving Value in Cancer Diagnostics: Blood Versus Tissue Molecular Profiling - a Prospective Canadian Study	February 12, 2019	Observational	https://ClinicalTrials.gov/show/NCT03576937
201	Unknown status	NCT03599947		Cancer	A Model for the Early Diagnosis of Colorectal Cancer by the Detection of 5-hydroxymethylcytosine (5-hmC) in Plasma Cell-free DNA	July 16, 2018	Observational	https://ClinicalTrials.gov/show/NCT03599947
202	Active, not recruiting	NCT03615443		Cancer	Noninvasive vs. Invasive Lung Evaluation	February 12, 2016	Observational	https://ClinicalTrials.gov/show/NCT03615443
203	Unknown status	NCT03676075		Cancer	A Multi-center Trial to Establish a Model for the Early Diagnosis of Colorectal Cancer by the Detection of 5-hydroxymethylcytosine (5-hmC) in Plasma Cell-free DNA	December 1, 2018	Observational	https://ClinicalTrials.gov/show/NCT03676075
204	Unknown status	NCT03679039		Cancer	A Model for Predicting the Efficacy of Conversion Therapy for Patients With Colorectal Cancer Liver Metastases by the Detection of 5-hydroxymethylcytosine (5-hmC) in Plasma Cell-free DNA	September 20, 2018	Observational	https://ClinicalTrials.gov/show/NCT03679039
205	Recruiting	NCT03691012		Cancer	Circulating Tumour DNA as a Marker of Residual Disease & Response to Adjuvant Chemotherapy in Stage I-IV Ovarian Cancer	May 9, 2017	Observational	https://ClinicalTrials.gov/show/NCT03691012
206	Recruiting	NCT03694600		Cancer	Clinical Trial for the IvyGene Liver Cancer Test	February 4, 2019	Observational	https://ClinicalTrials.gov/show/NCT03694600
207	Recruiting	NCT03702309		Cancer	Liquid Biopsy Evaluation and Repository Development at Princess Margaret	August 3, 2017	Observational	https://ClinicalTrials.gov/show/NCT03702309
208	Recruiting	NCT03750175		Cancer	OPTImal PALliative Anti-epidermal Growth Factor Receptor Treatment in Metastatic Colorectal Cancer -	June 1, 2018	Observational	https://ClinicalTrials.gov/show/NCT03750175
209	Recruiting	NCT03774758		Cancer	Biomarkers for Risk Stratification in Lung Cancer	December 17, 2017	Observational	https://ClinicalTrials.gov/show/NCT03774758
210	Unknown status	NCT03791034		Cancer	Cell Free DNA for the Diagnosis and Treatment in Early NSCLC	August 28, 2017	Observational	https://ClinicalTrials.gov/show/NCT03791034
211	Unknown status	NCT03809403		Cancer	Influence of the Surgical Technique Used for Colectomies on the Concentration of Circulating Tumor DNA and the Presence of Circulating Tumor Cells: Comparison of the "no Touch" Technic With Either First Clamping of the Mesenteric Vessels or First Mobilization of the Tumor Followed by Clamping.	February 5, 2019	Observational	https://ClinicalTrials.gov/show/NCT03809403
212	Recruiting	NCT03871790		Cancer	Peptide-based Immunization for Colon- and and Pancreas-carcinoma	April 1, 2019	Observational	https://ClinicalTrials.gov/show/NCT03871790
213	Recruiting	NCT03878537		Cancer	Recurrence Monitoring in NSCLC Using Circulating Tumor DNA	March 14, 2019	Observational	https://ClinicalTrials.gov/show/NCT03878537
214	Recruiting	NCT03881384		Cancer	Circulating Tumor DNA as Marker of Therapeutic Efficacy in Breast Cancer Patients	April 1, 2019	Observational	https://ClinicalTrials.gov/show/NCT03881384
215	Recruiting	NCT03892096		Cancer	Development and Validation of a qPCR Cell Free DNA Assay as a Potential Biomarker for Predicting Early Non-response to Therapy in Metastatic Cancer	March 1, 2019	Observational	https://ClinicalTrials.gov/show/NCT03892096
216	Not yet recruiting	NCT03926468		Cancer	Liquid Biopsy in Head and Neck Cancer	August 1, 2019	Observational	https://ClinicalTrials.gov/show/NCT03926468
217	Recruiting	NCT03938012		Cancer	Evaluating Mutations in MET and TP53 Among Patients Diagnosed With Squamous Cell Carcinoma	October 3, 2017	Observational	https://ClinicalTrials.gov/show/NCT03938012
218	Recruiting	NCT03958669		Cancer	Fingerprint Characterization of Sorafenib Treated HCC	November 1, 2019	Observational	https://ClinicalTrials.gov/show/NCT03958669
219	Recruiting	NCT03980587		Cancer	Exploratory Study of Molecular Characterization in Patients With Metastatic Germ Cell Tumours Refractory/Resistant to Platinum Treatment	August 2019	Observational	https://ClinicalTrials.gov/show/NCT03980587
220	Active, not recruiting	NCT03992521		Cancer	Breast Cancer Liquid Biopsy Stratification	October 1, 2018	Observational	https://ClinicalTrials.gov/show/NCT03992521
221	Not Recruiting	ACTRN12615000770561		Cancer	Evaluation of RAS mutations in cell free deoxyribonucleic acid (cfDNA) in response to cetuximab anti-epidermal growth factor receptor (EGFR) therapy in patients with metastatic colorectal cancer.	2015-07-24	Interventional	https://trialsearch.who.int/
222	Not Recruiting	ChiCTR2000034092		Cancer	Study of the association between respiratory tract microbiome, blood cell free nucleic acid and the immunotherapy efficacy in lung cancer patients	2020-06-23	Interventional	https://trialsearch.who.int/
223	Not Recruiting	ChiCTR2000036031		Cancer	Low-pass Whole-genome Sequencing of Circulating Cell-free DNA Demonstrates Dynamic Changes in Genomic Copy Number in Gastric Cancer	2020-08-21	Interventional	https://trialsearch.who.int/
224	Not Recruiting	ChiCTR-DCC-12001917		Cancer	Aberrant DNA methylation profiles of circulation cell-free DNA as a biomarker applied in clinical practice of breast cancer	2012-02-01	Interventional	https://trialsearch.who.int/
225	Not Recruiting	ChiCTR-DCD-15007185		Cancer	Deep Sequencing of Plasma Cell-Free DNA for Detecting ALK or ROS1 Rearrangement in Patients with Advanced Non-Small Lung Cancer	2015-10-10	Interventional	https://trialsearch.who.int/
226	Not Recruiting	ChiCTR-DDT-12002848		Cancer	Circulation cell-free DNA as a biomarker applied in clinical practice of gastrointestinal tumor	2012-10-08	Interventional	https://trialsearch.who.int/
227	Not Recruiting	CTRI/2019/02/017548		Cancer	Liquid biopsy for treatment guidance in cancer	2019-02-08	Interventional	https://trialsearch.who.int/
228	Not Recruiting	CTRI/2020/05/025015		Cancer	Relationship between the cell free DNA load and response to neoadjuvant chemotherapy in locally advanced breast cancer	2020-05-05	Interventional	https://trialsearch.who.int/
229	Not Recruiting	EUCTR2011-002544-27-DE		Cancer	Prospective, explorative trial for the detection of circulating cell-free tumor DNA in the plasma of patients with gastrointestinal stromal tumors (GIST) harboring activating mutations of CKIT or PDGFRA pre/post surgery or pre/under treatment with a tyrosine kinase inhibitor or progressive disease irrespective of current or planned treatment An open-label, non-randomized, multicenter phase IIIb c…	2011-09-06	Interventional	https://trialsearch.who.int/
230	Not Recruiting	JPRN-UMIN000003715		Cancer	Quantification of circulating cell-free DNA in the plasma of cancer patients during radiation therapy	2010-07-01	Interventional	https://trialsearch.who.int/
231	Not Recruiting	JPRN-UMIN000015461		Cancer	Feasibility study on detecting EGFR T790M mutation in cell free DNA from advanced non small cell lung cancer patients refractory to EGFR-TKI:WJOG8014LTR	2014-10-17	Interventional	https://trialsearch.who.int/
232	Not Recruiting	JPRN-UMIN000030164		Cancer	Monitoring EGFR mutation status with cell-free DNA: a prospective exploratory analyses of phase Ib study of osimertinib plus ramucirumab in lung adenocarcinoma patients with EGFR T790M mutation		Interventional	https://trialsearch.who.int/
233	Not Recruiting	JPRN-UMIN000036149		Cancer	Prospective observational study of EGFR mutation allele frequency using Cell free DNA	2019-03-13	Interventional	https://trialsearch.who.int/
234	Not Recruiting	JPRN-UMIN000039899		Cancer	Multicenter prospective observational study on minimal residual disease of ALL after allogeneic transplantation using circulating cell-free tumor DNA KSGCT1901(ctALL)	2020-03-23	Interventional	https://trialsearch.who.int/
235	Not Recruiting	JPRN-UMIN000041413		Cancer	Exploratory Study on Companion/Complimentary Diagnosis Platforms for Immune Checkpoint Inhibitor Treatment of Urothelial Cancer Based on Plasma Cell-free DNA	2020-09-01	Interventional	https://trialsearch.who.int/
236	Not Recruiting	JPRN-UMIN000041786		Cancer	Monitoring of KRAS-mutated circulating tumor DNA in pancreatic cancer patients with neoadjuvant treatment	2020-11-01	Interventional	https://trialsearch.who.int/
237	Recruiting	ChiCTR2000039298		Cancer	New strategy and application of enriching plasma small fragment cfdna in liquid biopsy	2020-10-22	Interventional	https://trialsearch.who.int/
238	Recruiting	CTRI/2018/07/014730		Cancer	Microsatellite Instability Status form Cell free DNA in Cancer Patients	2018-07-04	Interventional	https://trialsearch.who.int/
239	Recruiting	DRKS00012890		Cancer	Analysis of tumor DNA markers in the plasma of colorectal cancer patients by liquid biopsy	2017-09-14	Interventional	https://trialsearch.who.int/
240	Recruiting	JPRN-UMIN000017586		Cancer	The prospective study of absolute quantitation of KRAS mutaition in cell free plasma DNA with pancreatic ductal adenocarcinoma.	2015-05-15	Interventional	https://trialsearch.who.int/
241	Recruiting	JPRN-UMIN000017966		Cancer	Biomarker study using cell free DNA in patients with colorectal cancer	2015-06-18	Interventional	https://trialsearch.who.int/
242	Recruiting	JPRN-UMIN000030496		Cancer	A Prospective Observational Study on the Efficacy of Multiplex Genetic Analysis by Means of a Next-Generation Sequencer Using Cell-Free DNA	2017-12-25	Interventional	https://trialsearch.who.int/
243		JPRN-UMIN000019894		Cancer	Observation study for neuroblastoma using cell-free DNA in serum	2015-12-01	Interventional	https://trialsearch.who.int/
244	Recruiting	NCT03975491		Cancer and Sport	The Exercise And Colorectal Cancer Treatment Trial	August 16, 2019	Interventional	https://ClinicalTrials.gov/show/NCT03975491
245	Recruiting	NCT03297346		Cancer_cardiovascular	Early Detection of Cardiovascular Changes After Radiotherapy for Breast Cancer	September 1, 2017	Interventional	https://ClinicalTrials.gov/show/NCT03297346
246	Completed	NCT03051191		Cancer_Cardiovasscular	Pathogenic Mechanisms of Cancer and Cardiovascular Diseases	January 1, 2017	Observational	https://ClinicalTrials.gov/show/NCT03051191
247	Not yet recruiting	NCT04623554		Cancer_SPORT	Pre-operative Exercise During Neoadjuvant Chemotherapy in Patients With Breast Cancer	December 1, 2020	Interventional	https://ClinicalTrials.gov/show/NCT04623554
248	Unknown status	NCT02597335		Cancer_Urine	Non Invasive Detection of IDH1/2 Mutation in Gliomas	April 2015	Interventional	https://ClinicalTrials.gov/show/NCT02597335
249	Recruiting	NCT02597738		Cancer_Urine	A Feasibility Study to Further the Development of Lung Cancer-based Precision Medicine	January 2016	Interventional	https://ClinicalTrials.gov/show/NCT02597738
250	Not yet recruiting	NCT04813107		Cancer_Urine	A Study to Evaluate the Safety and Efficacy of Oral APL-1202 in Combination With Tislelizumab Compared to Tislelizumab Alone as Neoadjuvant Therapy in Patients With Muscle Invasive Bladder Cancer	September 1, 2021	Interventional	https://ClinicalTrials.gov/show/NCT04813107
251	Withdrawn	NCT01838265		Cancer_Urine	Trial of Prostate Cancer Patients Undergoing Active Surveillance With or Without MRI-Guided Management	August 2012	Observational	https://ClinicalTrials.gov/show/NCT01838265
252	Completed	NCT02186236		Cancer_Urine	Detection of Oncogenic Tumor Mutations in the Urine and Blood of Lung and Colorectal Cancer Patients	July 2014	Observational	https://ClinicalTrials.gov/show/NCT02186236
253	Recruiting	NCT02838836		Cancer_Urine	Tumor Cell and DNA Detection in the Blood, Urine and Bone Marrow of Patients With Solid Cancers	July 1, 2016	Observational	https://ClinicalTrials.gov/show/NCT02838836
254	Recruiting	NCT03551951		Cancer_Urine	Tumor Cell and DNA Detection in the Blood, Urine, and Bone Marrow	July 1, 2016	Observational	https://ClinicalTrials.gov/show/NCT03551951
255	Not yet recruiting	NCT04412070		Cancer_Urine	Assessement of the Concordance of Genomic Alterations Between Urine and Tissue in High-Risk NMIBC Patients	May 2021	Observational	https://ClinicalTrials.gov/show/NCT04412070
256	Approved for marketing	NCT02969174		NIPT	Establish a Non-invasive Prenatal Genotyping and Extraction Technology to Diagnose and Treat the HDN.		Expanded Access	https://ClinicalTrials.gov/show/NCT02969174
257	Recruiting	NCT04000152		NIPT	RCT Study to Validate niPGT-A Clinical Benefit.	June 14, 2019	Interventional	https://ClinicalTrials.gov/show/NCT04000152
258	Completed	NCT01925742		NIPT	Study of the Efficacy of New Non-invasive Prenatal Tests for Screening for Fetal Trisomies Using Maternal Blood	November 2013	Interventional	https://ClinicalTrials.gov/show/NCT01925742
259	Completed	NCT02424474		NIPT	T21,18 and 13 Screening by Cell Free Fetal DNA in Low Risk Patients	June 2015	Interventional	https://ClinicalTrials.gov/show/NCT02424474
260	Completed	NCT02991729		NIPT	Use of a Novel Computerized Decision Aid for Prenatal Aneuploidy Screening	January 20, 2017	Interventional	https://ClinicalTrials.gov/show/NCT02991729
261	Unknown status	NCT03688594		NIPT	Non Invasive Prenatal Test of Rare Genetic Diseases: Application to Rare Intellectual Disabilities	May 22, 2018	Interventional	https://ClinicalTrials.gov/show/NCT03688594
262	Recruiting	NCT04079361		NIPT	Early PrEgnancy Complications Testing	April 1, 2019	Interventional	https://ClinicalTrials.gov/show/NCT04079361
263	Completed	NCT04119349		NIPT	Influence of Prenatal Counseling in Invasive Testing	October 10, 2019	Interventional	https://ClinicalTrials.gov/show/NCT04119349
264	Not yet recruiting	NCT04339166		NIPT	Embryo Selection by Noninvasive Preimplantation Genetic Test	May 1, 2020	Interventional	https://ClinicalTrials.gov/show/NCT04339166
265	Completed	NCT04420858		NIPT	Effect of Video Education on Patients' Knowledge and Attitudes of Privacy in Prenatal Genetics	July 21, 2020	Interventional	https://ClinicalTrials.gov/show/NCT04420858
266	Terminated	NCT00314691		NIPT	Development of New Prenatal Diagnostic Tests From Maternal Blood	April 2006	Interventional	https://ClinicalTrials.gov/show/NCT00314691
267	Recruiting	NCT02988544		NIPT	Artificial Shrinkage of Fresh Blastocysts	May 20, 2018	Interventional	https://ClinicalTrials.gov/show/NCT02988544
268	Recruiting	NCT03375359		NIPT	First Trimester Screening for Trisomy 21, 18, 13 and 22q11.2 Deletion Syndrome	January 8, 2018	Observational	https://ClinicalTrials.gov/show/NCT03375359
269	Active, not recruiting	NCT04488393		NIPT	Clinical Performance of NIPT in Multiple Gestation Pregnancies	March 1, 2020	Observational	https://ClinicalTrials.gov/show/NCT04488393
270	Recruiting	NCT01052688		NIPT	Noninvasive Screening for Affected Pregnancies: Assay Development & Optimization in Affected Pregnancies	November 2009	Observational	https://ClinicalTrials.gov/show/NCT01052688
271	Completed	NCT01555346		NIPT	Clinical Evaluation of the SEQureDx T21 Test In High Risk Pregnancies	March 2012	Observational	https://ClinicalTrials.gov/show/NCT01555346
272	Completed	NCT01597063		NIPT	Clinical Evaluation of the SEQureDx Trisomy Test in Low Risk Pregnancies	July 2012	Observational	https://ClinicalTrials.gov/show/NCT01597063
273	Unknown status	NCT01837979		NIPT	Down Syndrome Screening Based on Dried Blood Spots and Cell-free Fetal DNA	April 2013	Observational	https://ClinicalTrials.gov/show/NCT01837979
274	Completed	NCT01916928		NIPT	The Use of Cell Free Fetal DNA in the Maternal Blood in the Evaluation of Intrauterine Fetal Demise and Miscarriage	May 2013	Observational	https://ClinicalTrials.gov/show/NCT01916928
275	Completed	NCT01966991		NIPT	Prenatal Screening for Down Syndrome With DNAFirst	June 2014	Observational	https://ClinicalTrials.gov/show/NCT01966991
276	Completed	NCT02109770		NIPT	Development of Non-invasive Prenatal Test for Microdeletion and Other Genetic Syndromes Based on Cell Free DNA	October 2012	Observational	https://ClinicalTrials.gov/show/NCT02109770
277	Completed	NCT02284399		NIPT	National Prevalence and Impact of Noninvasive Prenatal Testing	January 2014	Observational	https://ClinicalTrials.gov/show/NCT02284399
278	Unknown status	NCT02339402		NIPT	Non Invasive Prenatal Testing (NIPT) of Single-gene Disorders	June 2014	Observational	https://ClinicalTrials.gov/show/NCT02339402
279	Completed	NCT02787486		NIPT	Expanded Noninvasive Genomic Medical Assessment: The Enigma Study	October 2015	Observational	https://ClinicalTrials.gov/show/NCT02787486
280	Recruiting	NCT03622892		NIPT	Non-invasive Prenatal Diagnosis of Monogenic Disorders by Linked-reads Technology	October 18, 2018	Observational	https://ClinicalTrials.gov/show/NCT03622892
281	Unknown status	NCT03635359		NIPT	Automated Screen for Fetal Aneuploidy	July 15, 2017	Observational	https://ClinicalTrials.gov/show/NCT03635359
282	Unknown status	NCT03638024		NIPT	Cell-free Fetal DNA Concentration in Cases of Abnormal Placental Invasion .	September 1, 2018	Observational	https://ClinicalTrials.gov/show/NCT03638024
283	Unknown status	NCT03687866		NIPT	Non-invasive Screening of Fetal Trisomy 21 by Digital PCR	January 2013	Observational	https://ClinicalTrials.gov/show/NCT03687866
284	Recruiting	NCT03964441		NIPT	ANDDI-PRENATOME - Feasibility Study for a " Fast " Pangenomic High Throughput Sequencing Analysis in Prenatal Diagnosis	June 20, 2019	Observational	https://ClinicalTrials.gov/show/NCT03964441
285	Recruiting	NCT04045223		NIPT	Mitochondrial DNA Triggering Epidural Related Maternal Fever	July 1, 2019	Observational	https://ClinicalTrials.gov/show/NCT04045223
286	Not yet recruiting	NCT04285814		NIPT	Technology Development for Noninvasive Prenatal Genetic Diagnosis Using Whole Fetal Cells From Maternal Peripheral Blood	September 1, 2020	Observational	https://ClinicalTrials.gov/show/NCT04285814
287	Recruiting	NCT04311749		NIPT	Expanded NIPT for Pregnancy Complications	February 12, 2020	Observational	https://ClinicalTrials.gov/show/NCT04311749
288	Active, not recruiting	NCT04698551		NIPT	NIPD on cffDNA for Triplet Repeat Diseases	September 1, 2020	Observational	https://ClinicalTrials.gov/show/NCT04698551
289	Completed	NCT02541058		NIPT	Non-Invasive Chromosomal Evaluation of 22q11.2	June 2015	Observational	https://ClinicalTrials.gov/show/NCT02541058
290	Unknown status	NCT02784886		NIPT	Cell-free Fetal DNA Circulating in the Maternal Plasma as a Marker for Morbidly Adherent Placenta	November 2013	Observational	https://ClinicalTrials.gov/show/NCT02784886
291	Recruiting	NCT04490889		NIPT	Noninvasive Preimplantation Genetic Testing for Aneuploidy	August 15, 2020	Observational	https://ClinicalTrials.gov/show/NCT04490889
292	Completed	NCT00877292		NIPT	A New Prenatal Blood Test for Down Syndrome	February 2009	Observational	https://ClinicalTrials.gov/show/NCT00877292
293	Completed	NCT01118507		NIPT	Trisomy of Chromosome 21 Diagnosis by High Output Sequencing	March 2010	Observational	https://ClinicalTrials.gov/show/NCT01118507
294	Completed	NCT01397136		NIPT	Cell-free DNA: a Non-invasive Test for Assessing Embryo Quality	July 2011	Observational	https://ClinicalTrials.gov/show/NCT01397136
295	Recruiting	NCT01429389		NIPT	Specimen Collection From Pregnant Women at Increased Risk for Fetal Aneuploidy	May 2011	Observational	https://ClinicalTrials.gov/show/NCT01429389
296	Completed	NCT01451671		NIPT	Development of a Prenatal Test for Fetal Aneuploidy Detection	November 2010	Observational	https://ClinicalTrials.gov/show/NCT01451671
297	Completed	NCT01511458		NIPT	Non-invasive Chromosomal Examination of Trisomy Study	March 2012	Observational	https://ClinicalTrials.gov/show/NCT01511458
298	Recruiting	NCT03520933		NIPT	Multi-center Study to Validate niPGT-A	April 27, 2018	Observational	https://ClinicalTrials.gov/show/NCT03520933
299	Not Recruiting	ISRCTN11174071		NIPT	Comparison of false positive rates in prenatal combined screening and cell free DNA screening for trisomy 21	2016-08-03		https://trialsearch.who.int/
300	Not Recruiting	JPRN-UMIN000035810		NIPT	Study for usability of cell free DNA in maternal plasma to detect fetal aneuploidy	2019-02-08		https://trialsearch.who.int/
301	Recruiting	CTRI/2017/08/009341		NIPT	Use of Babys cell free DNA in moms blood	2017-08-10		https://trialsearch.who.int/
302	Recruiting	NCT01429389		NIPT	Specimen Collection From Pregnant Women at Increased Risk for Fetal Aneuploidy	2011-09-02		https://trialsearch.who.int/
303	Recruiting	NCT04628507		NIPT	Cell Free Preimplantation Genetic Testing	2020-11-09		https://trialsearch.who.int/
304	Unknown status	NCT03306719		NIPT_mtDNA	mtDNA as Novel Biomarker for Intra-amniotic Infection	April 5, 2017	Observational	https://ClinicalTrials.gov/show/NCT03306719
305	Completed	NCT01021085		NIPT_urine	Evaluation of Fetal Sex in Assisted Reproductive Technology (ART) Achieved Pregnancies	April 2009	Observational	https://ClinicalTrials.gov/show/NCT01021085
306	Not yet recruiting	NCT04690998		Other_Athrophy	Outcome Measures and Biomarkers in a Cohort of Spinal Muscular Atrophy Type III/ IV Patients	January 2021	Interventional	https://ClinicalTrials.gov/show/NCT04690998
307	Unknown status	NCT02898467		Other_Diabetes	Atherothrombosis Markers in Diabetics	October 2016	Observational	https://ClinicalTrials.gov/show/NCT02898467
308	Completed	NCT01815996		Other_general	Identify Clinical Conditions That Increase Circulating DNA Levels	October 2012	Observational	https://ClinicalTrials.gov/show/NCT01815996
309	Active, not recruiting	NCT02889978		Other_Genome Atlas	The Circulating Cell-free Genome Atlas Study	August 2016	Observational	https://ClinicalTrials.gov/show/NCT02889978
310	Active, not recruiting	NCT02523040		Other_Histocyte Disorder_urine	A Study of Lenalidomide for Adult Histiocyte Disorders	August 2015	Interventional	https://ClinicalTrials.gov/show/NCT02523040
311	Completed	NCT02480491		Other_Infertility	Study of Free DNA Content of Embryo Culture Medium as a Non-Invasive Tool for Embryo Assessment	January 2014	Observational	https://ClinicalTrials.gov/show/NCT02480491
312	Not yet recruiting	NCT04711239		Other_Infertility	Non-invasive Preimplantation Genetic Testing for Aneuploidies Using Cell-free DNA in Spent Culture Media	January 31, 2021	Observational	https://ClinicalTrials.gov/show/NCT04711239
313	Not Recruiting	DRKS00007791		Other_Knee Osteoarthritis	Prospective Investigator Initiated Study with cell-free Autologous Conditioned Serum (ACS) to investigate potential disease modifying effects in 10 Knee Osteoarthritis Patients in MRI (MOAKS Score) over 52 weeks	2016-04-21		https://trialsearch.who.int/
314	Recruiting	NCT04648059		Other_Lupus	Epigenetics in Lupus Nephritis	December 1, 2020	Observational	https://ClinicalTrials.gov/show/NCT04648059
315	Recruiting	NCT03942718		Other_Lupus_Exercise_Sport	Systemic Lupus Erythematosus Exercise Program	March 21, 2018	Interventional	https://ClinicalTrials.gov/show/NCT03942718
316	Recruiting	NCT03938909		Other_Neudegenerative	Ccf mtDNA as a Neurodegenerative Biomarker	March 1, 2019	Observational	https://ClinicalTrials.gov/show/NCT03938909
317	Recruiting	JPRN-UMIN000032416		Other_Pain	Development of objective diagnostic and evaluation tool for chronic primary pain by serum miRNA and cell free DNA	2018-05-15		https://trialsearch.who.int/
318	Completed	NCT04454853		Other_Paraneooplastic	Methylated DNA Detect in Paraneoplastic Syndrome of Nervous System	December 1, 2017	Observational	https://ClinicalTrials.gov/show/NCT04454853
319	Recruiting	NCT04078035		Other_Phychology	Biological Response to Brief Psychological Challenge	July 23, 2020	Interventional	https://ClinicalTrials.gov/show/NCT04078035
320	Unknown status	NCT03067298		Other_Pregnancy	Prediction of Preeclampsia and Other Pregnancy Complications Following Combined Iterative Screening	October 2016	Observational	https://ClinicalTrials.gov/show/NCT03067298
321	Recruiting	NCT03858777		Other_Sarcoidosis	Cell Free DNA in Cardiac Sarcoidosis	May 1, 2019	Interventional	https://ClinicalTrials.gov/show/NCT03858777
322	Completed	NCT00919685		Other_Sepsis	Investigations of New Markers in Patients With Shock	May 2009	Interventional	https://ClinicalTrials.gov/show/NCT00919685
323	Recruiting	NCT03356249		Other_Sepsis	Next-Generation Sequencing Diagnostics of Bacteremia in Sepsis	March 1, 2019	Observational	https://ClinicalTrials.gov/show/NCT03356249
324	Not yet recruiting	NCT04189549		Other_Sepsis	Preclinical Detection of Sepsis Early in Hospitalized Patients Following Surgery, Injury or Severe Illness	December 9, 2019	Observational	https://ClinicalTrials.gov/show/NCT04189549
325	Recruiting	ChiCTR-OOC-15006382		Other_Sepsis	Prognostic value of circulating cell-free DNA in patientsadmitted to Emergency Intensive Care Unit (EICU)	2014-12-08		https://trialsearch.who.int/
326	Completed	NCT02874833		Other_Sport	Exercise for Depression	July 2016	Interventional	https://ClinicalTrials.gov/show/NCT02874833
327	Recruiting	NCT03833973		Other_Sport	Safety and Prevention of OveRTraining	January 1, 2018	Observational	https://ClinicalTrials.gov/show/NCT03833973
328	Not Recruiting	JPRN-UMIN000012014	2	Transplantation_cornea	Exploratory clinical trial of serum-, and feeder cell-free cultivated autologous corneal limbal epithelial cell sheet transplantation using human amniotic membrane for corneal epithelial stem-cell deficiency	2013-10-10		https://trialsearch.who.int/
329	Recruiting	NCT03255265	3	Transplantation_general	Clinical Study of Microchimerism and cfDNA as Biomarkers for Acute Rejection After Organ Transplantation	March 1, 2017	Observational	https://ClinicalTrials.gov/show/NCT03255265
330	Completed	NCT01985412	41	Transplantation_general	Genome Transplant Dynamics: Non-invasive Sequencing-based Diagnosis of Rejection	March 2010	Observational	https://ClinicalTrials.gov/show/NCT01985412
331	Recruiting	NCT02178943	1	Transplantation_general	Utility of Donor-Derived Cell Free DNA in Association With Gene Expression Profiling	2014-06-13		https://trialsearch.who.int/
332	Completed	NCT02109575	4	Transplantation_Heart	Quantitative Detection of Circulating Donor-Specific DNA in Organ Transplant Recipients (DTRT-Multi-Center Study)	March 1, 2014	Observational	https://ClinicalTrials.gov/show/NCT02109575
333	Unknown status	NCT02178943	5	Transplantation_Heart	Utility of Donor-Derived Cell Free DNA in Association With Gene Expression Profiling	June 2014	Observational	https://ClinicalTrials.gov/show/NCT02178943
334	Recruiting	NCT03477383	6	Transplantation_Heart	A New Biomarker for the Non-invasive Diagnosis of Rejection After Heart Transplantation	March 1, 2016	Observational	https://ClinicalTrials.gov/show/NCT03477383
335	Recruiting	NCT03695601	7	Transplantation_Heart	Surveillance HeartCare® Outcomes Registry	December 28, 2018	Observational	https://ClinicalTrials.gov/show/NCT03695601
336	Not yet recruiting	NCT04656080	8	Transplantation_Heart	Cardiopulmonary Stress Testing (CPET) AlloSure Study	December 15, 2020	Observational	https://ClinicalTrials.gov/show/NCT04656080
337	Recruiting	NCT03150147	6	Transplantation_Kindey	A Randomized Controlled Trial Comparing Non-ischemic to Ischemic Preservation in Adult Cardiac Transplantation	March 1, 2017	Interventional	https://ClinicalTrials.gov/show/NCT03150147
338	Completed	NCT03765203	9	Transplantation_Kindey	Utility of a Novel Dd-cfDNA Test to Detect Injury in Renal Post-Transplant Patients	November 5, 2018	Interventional	https://ClinicalTrials.gov/show/NCT03765203
339	Recruiting	NCT04177095	16	Transplantation_Kindey	Immune Monitoring to Facilitate Belatacept Monotherapy	February 11, 2020	Interventional	https://ClinicalTrials.gov/show/NCT04177095
340	Recruiting	NCT04225988	17	Transplantation_Kindey	Comparison of Tacrolimus Extended-Release (Envarsus XR) to Tacrolimus Immediate-Release in HLA Sensitized Kidney Transplant Recipients	January 9, 2020	Interventional	https://ClinicalTrials.gov/show/NCT04225988
341	Recruiting	NCT04382248	19	Transplantation_Kindey	The Integration of a Mobile App Platform With Biomarkers in Kidney Transplantation	October 15, 2020	Interventional	https://ClinicalTrials.gov/show/NCT04382248
342	Not yet recruiting	NCT04786067	24	Transplantation_Kindey	Use of DNA Testing to Help Transition Kidney Transplant Recipients to Belatacept-only Immunosuppression	April 1, 2021	Interventional	https://ClinicalTrials.gov/show/NCT04786067
343	Active, not recruiting	NCT04791852	1	Transplantation_Kindey	Potential Role of Donor-derived Cell-Free DNA as a Biomarker in Cardiac Allograft Vasculopathy	January 10, 2019	Observational	https://ClinicalTrials.gov/show/NCT04791852
344	Unknown status	NCT02424227	5	Transplantation_Kindey	Non Invasive Blood Test To Diagnose Acute Rejection After Kidney Transplantation	April 2015	Observational	https://ClinicalTrials.gov/show/NCT02424227
345	Recruiting	NCT03326076	7	Transplantation_Kindey	Evaluation of Patient Outcomes From the Kidney Allograft Outcomes AlloSure Registry	January 23, 2018	Observational	https://ClinicalTrials.gov/show/NCT03326076
346	Not yet recruiting	NCT03759535	8	Transplantation_Kindey	Study in Detection cfDNA for the Early-stage Diagnosis of Acute Rejection Post-renal Transplantation	December 1, 2018	Observational	https://ClinicalTrials.gov/show/NCT03759535
347	Enrolling by invitation	NCT03859388	10	Transplantation_Kindey	Longitudinal Changes in Donor-Derived Cell-Free DNA With Tocilizumab Treatment for Chronic Antibody-Mediated Rejection	March 1, 2019	Observational	https://ClinicalTrials.gov/show/NCT03859388
348	Recruiting	NCT03984747	11	Transplantation_Kindey	Study for the Prediction of Active Rejection in Organs Using Donor-derived Cell-free DNA Detection	September 14, 2018	Observational	https://ClinicalTrials.gov/show/NCT03984747
349	Recruiting	NCT04019353	12	Transplantation_Kindey	Cf-DNA Assay During Treatment of Acute Rejection	June 1, 2019	Observational	https://ClinicalTrials.gov/show/NCT04019353
350	Recruiting	NCT04057742	13	Transplantation_Kindey	AlloSure for the Monitoring of Antibody Mediated Processes After Kidney Transplantation	October 7, 2019	Observational	https://ClinicalTrials.gov/show/NCT04057742
351	Recruiting	NCT04091984	14	Transplantation_Kindey	The PROspera Kidney Transplant ACTIVE Rejection Assessment Registry (ProActive)	November 6, 2019	Observational	https://ClinicalTrials.gov/show/NCT04091984
352	Recruiting	NCT04130685	15	Transplantation_Kindey	Donor-Derived Cell-Free DNA for Surveillance in Simultaneous Pancreas and Kidney Transplant Recipients	January 15, 2020	Observational	https://ClinicalTrials.gov/show/NCT04130685
353	Recruiting	NCT04239703	18	Transplantation_Kindey	INTERCOMEX Donor-Derived Cell Free DNA Study	December 1, 2019	Observational	https://ClinicalTrials.gov/show/NCT04239703
354	Active, not recruiting	NCT04566055	20	Transplantation_Kindey	Assessing AlloSure Dd-cfDNA Monitoring Insights of Renal Allografts With Longitudinal Surveillance	March 1, 2019	Observational	https://ClinicalTrials.gov/show/NCT04566055
355	Recruiting	NCT04601155	21	Transplantation_Kindey	Transition of Renal Patients Using AlloSure Into Community Kidney Care	November 19, 2020	Observational	https://ClinicalTrials.gov/show/NCT04601155
356	Not yet recruiting	NCT04707872	22	Transplantation_Kindey	INTERHEART Donor-Derived Cell Free DNA Study	June 2021	Observational	https://ClinicalTrials.gov/show/NCT04707872
357	Recruiting	NCT04777617	23	Transplantation_Kindey	Allosure in Simultaneous Pancreas Kidney Transplant	February 26, 2021	Observational	https://ClinicalTrials.gov/show/NCT04777617
358	Recruiting	ChiCTR1800019184	2	Transplantation_Kindey	Research for the Detection of Donor Derived Cell Free DNA (cfDNA) for the Early-stage Diagnosis of Acute Rejection Reaction Post Kidney Transplantation	2018-10-30		https://trialsearch.who.int/
359	Recruiting	ChiCTR1900026495	3	Transplantation_Kindey	Predictive value of donor-derived cell-free DNA in simultaneous pancreas kidney transplantation recipients with acute rejection	2019-10-12		https://trialsearch.who.int/
360	Recruiting	ChiCTR2000032333	4	Transplantation_Kindey	Dynamics of donor-derived cell-free DNA in early pediatric kidney transplantation: a prospective cohort study	2020-04-26		https://trialsearch.who.int/
361	Recruiting	ACTRN12619001016123	1	Transplantation_liver	Personalising immunosuppression in liver transplantation	2019-07-15		https://trialsearch.who.int/
362	Recruiting	NCT04318587	5	Transplantation_Lung	Assessment of Donor Derived Cell Free DNA and Utility in Lung Transplantation	June 29, 2020	Interventional	https://ClinicalTrials.gov/show/NCT04318587
363	Not yet recruiting	NCT04837339	7	Transplantation_Lung	Diagnostic and Prognostic Biomarkers of Transplant Dysfunction in the Context of Lung Transplantation	May 1, 2021	Interventional	https://ClinicalTrials.gov/show/NCT04837339
364	Recruiting	NCT02423070	1	Transplantation_Lung	Genome Transplant Dynamics	June 25, 2015	Observational	https://ClinicalTrials.gov/show/NCT02423070
365	Completed	NCT03910868	2	Transplantation_Lung	Impact of P-gp, MRP2, ENT-1 and CNT3 on the Blood Concentration / Intra-PBMC Concentration of Tacrolimus	July 16, 2020	Observational	https://ClinicalTrials.gov/show/NCT03910868
366	Enrolling by invitation	NCT04234919	3	Transplantation_Lung	Longitudinal Study of Cell Free DNA in Lung Transplant	March 19, 2020	Observational	https://ClinicalTrials.gov/show/NCT04234919
367	Completed	NCT04271267	4	Transplantation_Lung	Cell-free DNA as a Biomarker After Lung Transplantation	December 20, 2015	Observational	https://ClinicalTrials.gov/show/NCT04271267
368	Recruiting	NCT04558333	6	Transplantation_Lung	CLAD: Finding Biomarkers to Predict Rejection and/ or Outcome After Lung Transplantation	October 28, 2019	Observational	https://ClinicalTrials.gov/show/NCT04558333
						Date of registration
